# Supplementary material for: Biochar prepared at different pyrolysis temperatures affects urea-nitrogen immobilization and N2O emissions in paddy fields
Source: PeerJ. 2019 Jun 4;7:e7027. doi: 10.7717/peerj.7027 (PMC6555392; doi:10.7717/peerj.7027)
Supplement: Table S1 — Given data show mean ± SD of the B400 and B700 for each treatment. A, B400; B, B700. [file peerj-07-7027-s001.xls]

## Sheet: data
	N			mean	SD
B400	20	20.06	20.03	20.03	0.03
B700	15.75	17.09	16.42	16.42	0.67
	C
B400	617.95	630.45	624.2	624.2	6.25
B700	657.84	673.125	665.482	665.483	7.6425
	C/N
B400	30.8975	31.4282	31.1633	31.163	0.265358
B700	41.7676	39.3871	40.5288	40.5612	1.19061
	pH
B400	9.8	10.1	9.6	9.83333	0.251661
B700	10.6	9.9	10.6	10.3667	0.404145
	Ash content
B400	14.9	15.3	14.3	14.8333	0.503322
B700	19.6	18.9	19.4	19.3	0.360555
	Surface area
B400	33.5609	35.8612	35.1568	34.8596	1.17861
B700	11.6963	11.6457	12.8451	12.0624	0.678372
	Average pore size
B400	43.864	42.1686	43.6839	43.2388	0.931244
B700	78.6546	76.6885	77.69	77.6777	0.983131
