# Supplementary material for: Biochar prepared at different pyrolysis temperatures affects urea-nitrogen immobilization and N2O emissions in paddy fields
Source: PeerJ. 2019 Jun 4;7:e7027. doi: 10.7717/peerj.7027 (PMC6555392; doi:10.7717/peerj.7027)
Supplement: Table S2 — Given data show mean ± SD of the B400 and B700 for each treatment. A, B400; B, B700. [file peerj-07-7027-s002.xls]

## Sheet: data
			BD			mean	sd
B400	N0	C0	1.5227	1.4619	1.4812	1.4886	0.0310682
		C0.7	1.505	1.3888	1.3738	1.42253	0.071811
		C2.1	1.3715	1.0589	1.3424	1.2576	0.172693
	N210	C0	1.331	1.3587	1.5082	1.3993	0.0953217
		C0.7	1.3821	1.3904	1.3546	1.3757	0.0187385
		C2.1	1.2979	1.3916	1.2513	1.3136	0.0714555
	N168	C0	1.4545	1.4421	1.3406	1.4124	0.062489
		C0.7	1.2766	1.3446	1.4371	1.35277	0.0805611
		C2.1	1.2773	1.3165	1.2589	1.28423	0.0294193
B700	N0	C0	1.4098	1.3802	1.4848	1.42493	0.0539171
		C0.7	1.4176	1.4236	1.4058	1.41567	0.00905612
		C2.1	1.2425	1.2327	1.3371	1.27077	0.057655
	N210	C0	1.4984	1.4937	1.4903	1.49413	0.00406735
		C0.7	1.3865	1.4611	1.4402	1.42927	0.038483
		C2.1	1.3096	1.3867	1.3514	1.34923	0.0385956
	N168	C0	1.4021	1.4274	1.4665	1.432	0.0324455
		C0.7	1.3437	1.433	1.3638	1.38017	0.0468457
		C2.1	1.294	1.3737	1.4054	1.3577	0.0573976
			Soil porosity
B400	N0	C0	42.5396	44.834	44.1057	43.8264	1.17238
		C0.7	43.2075	47.5925	48.1585	46.3195	2.70985
		C2.1	48.2453	60.0415	49.3434	52.5434	6.51673
	N210	C0	49.7736	48.7283	43.0868	47.1962	3.59705
		C0.7	47.8453	47.5321	48.883	48.0868	0.707112
		C2.1	51.0226	47.4868	52.7811	50.4302	2.69643
	N168	C0	45.1132	45.5811	49.4113	46.7019	2.35807
		C0.7	51.8264	49.2604	45.7698	48.9522	3.04004
		C2.1	51.8	50.3208	52.4943	51.5384	1.11016
B700	N0	C0	46.8	47.917	43.9698	46.2289	2.03461
		C0.7	46.5057	46.2792	46.9509	46.5786	0.34174
		C2.1	53.1132	53.483	49.5434	52.0465	2.17566
	N210	C0	43.4566	43.634	43.7623	43.6176	0.153485
		C0.7	47.6792	44.8642	45.6528	46.0654	1.45219
		C2.1	50.5811	47.6717	49.0038	49.0855	1.45644
	N168	C0	47.0906	46.1358	44.6604	45.9623	1.22436
		C0.7	49.2943	45.9245	48.5358	47.9182	1.76776
		C2.1	51.1698	48.1623	46.966	48.766	2.16595
			Capillary porosity
B400	N0	C0	34.3223	36.124	33.7563	34.7342	1.23642
		C0.7	34.5352	35.8752	35.4505	35.287	0.684808
		C2.1	35.2202	30.3073	33.9876	33.1717	2.55605
	N210	C0	28.4782	27.4692	32.3292	29.4255	2.56478
		C0.7	39.1846	36.9589	29.2959	35.1464	5.18753
		C2.1	31.52	36.8594	34.8641	34.4145	2.69794
	N168	C0	33.3193	33.3721	32.1428	32.9447	0.694992
		C0.7	29.5617	34.9088	33.5689	32.6798	2.78223
		C2.1	34.3737	35.7569	32.9817	34.3708	1.38758
B700	N0	C0	35.1023	33.8389	34.0488	34.33	0.677027
		C0.7	35.3762	36.0586	40.4496	37.2948	2.75337
		C2.1	35.059	35.1495	34.7267	34.9784	0.222649
	N210	C0	29.8014	31.7621	28.7487	30.1041	1.52932
		C0.7	33.9394	35.3487	33.1252	34.1378	1.12494
		C2.1	35.2753	35.4472	35.1902	35.3043	0.130918
	N168	C0	31.6875	33.1573	34.0756	32.9735	1.20458
		C0.7	38.8747	34.3038	38.7192	37.2992	2.5953
		C2.1	32.718	34.0661	35.12	33.968	1.20401
			Air-filled porosity
B400	N0	C0	8.21729	8.70997	10.3494	9.09221	1.11625
		C0.7	8.67237	11.7173	12.708	11.0325	2.10314
		C2.1	13.0251	29.7342	15.3558	19.3717	9.04954
	N210	C0	21.2954	21.2591	10.7576	17.7707	6.07357
		C0.7	8.66071	10.5732	19.5872	12.9404	5.83519
		C2.1	19.5026	10.6274	17.917	16.0157	4.73326
	N168	C0	11.7939	12.2091	17.2685	13.7572	3.04801
		C0.7	22.2647	14.3516	12.2009	16.2724	5.29974
		C2.1	17.4263	14.5639	19.5126	17.1676	2.48449
B700	N0	C0	11.6977	14.0781	9.92099	11.8989	2.08586
		C0.7	11.1294	10.2207	6.50134	9.28382	2.45217
		C2.1	18.0542	18.3335	14.8167	17.0681	1.95478
	N210	C0	13.6552	11.8719	15.0136	13.5136	1.57563
		C0.7	13.7399	9.51545	12.5276	11.9276	2.17518
		C2.1	15.3058	12.2245	13.8135	13.7813	1.54093
	N168	C0	15.403	12.9785	10.5848	12.9888	2.40912
		C0.7	10.4196	11.6208	9.81668	10.619	0.91842
		C2.1	18.4518	14.0961	11.846	14.798	3.35836
