# Supplementary material for: Biochar prepared at different pyrolysis temperatures affects urea-nitrogen immobilization and N2O emissions in paddy fields
Source: PeerJ. 2019 Jun 4;7:e7027. doi: 10.7717/peerj.7027 (PMC6555392; doi:10.7717/peerj.7027)
Supplement: Table S3 — Given data show mean ± SD of the B400 and B700 for each treatment. A, B400; B, B700. [file peerj-07-7027-s003.xls]

## Sheet: data
	Ndff					mean	sd
B400	N210	C0	330.986	304.853	312.255	316.031	13.4698
		C0.7	232.548	227.371	284.332	248.084	31.4986
		C2.1	184.993	142.119	99.2718	142.128	42.8607
	N168	C0	243	247.697	246.078	245.592	2.38584
		C0.7	206.033	197.961	202.974	202.323	4.07527
		C2.1	133.89	96.6723	110.319	113.627	18.8279
B700	N210	C0	330.435	279.439	308.125	306	25.5644
		C0.7	258.429	265.137	167.953	230.507	54.2763
		C2.1	110.659	224.068	179.05	171.259	57.1045
	N168	C0	260.018	221.246	255.262	245.509	21.1461
		C0.7	235.565	210.72	187.064	211.116	24.2529
		C2.1	129.713	110.574	87.3452	109.211	21.217
	Ndsf					mean	sd
B400	N210	C0	1992.05	2087.26	2083.63	2054.31	53.9504
		C0.7	1655.33	1695.51	1897.65	1749.5	129.865
		C2.1	1775.48	1533.29	1277.49	1528.75	249.026
	N168	C0	1667.72	1715.81	1525.44	1636.33	98.9916
		C0.7	1585.84	1534.88	1562.26	1560.99	25.5052
		C2.1	1533.36	1265.49	1253.96	1350.94	158.09
B700	N210	C0	2135.96	2028.16	1975.29	2046.47	81.8842
		C0.7	1676.35	1887.16	1732.02	1765.17	109.245
		C2.1	1230.99	1885.5	1703.94	1606.81	337.895
	N168	C0	1868.33	1667.54	1924.57	1820.15	135.118
		C0.7	1747.62	1476.96	1529.51	1584.7	143.522
		C2.1	1602.72	1361.68	1171.25	1378.55	216.23
	REN					mean	sd
B400	N210	C0	16.5493	15.2426	15.6128	15.8016	0.673491
		C0.7	11.6274	11.3685	14.2166	12.4042	1.57493
		C2.1	9.24966	7.10595	4.96359	7.1064	2.14304
	N168	C0	15.0932	15.3849	15.2843	15.2541	0.148189
		C0.7	12.7971	12.2957	12.6071	12.5666	0.253123
		C2.1	8.31613	6.00449	6.85214	7.05758	1.16943
B700	N210	C0	16.5217	13.9719	15.4063	15.3	1.27822
		C0.7	12.9215	13.2568	8.39767	11.5253	2.71381
		C2.1	5.53294	11.2034	8.95249	8.56294	2.85522
	N168	C0	16.1502	13.742	15.8548	15.249	1.31342
		C0.7	14.6313	13.0882	11.6189	13.1128	1.50639
		C2.1	8.05673	6.86792	5.42516	6.78327	1.31782
