# Supplementary material for: Biochar prepared at different pyrolysis temperatures affects urea-nitrogen immobilization and N2O emissions in paddy fields
Source: PeerJ. 2019 Jun 4;7:e7027. doi: 10.7717/peerj.7027 (PMC6555392; doi:10.7717/peerj.7027)
Supplement: Table S4 — Given data show mean ± SD of the B400 and B700 for each treatment. A, B400; B, B700. [file peerj-07-7027-s004.xls]

## Sheet: data
	Recovery of 15N in rice					mean	sd
B400	N210	C0	330.986	304.853	312.255	316.031	13.4698
		C0.7	232.548	227.371	284.332	248.084	31.4986
		C2.1	184.993	142.119	99.2718	142.128	42.8607
	N168	C0	243	247.697	246.078	245.592	2.38584
		C0.7	206.033	197.961	202.974	202.323	4.07527
		C2.1	133.89	96.6723	110.319	113.627	18.8279
B700	N210	C0	330.435	279.439	308.125	306	25.5644
		C0.7	258.429	265.137	167.953	230.507	54.2763
		C2.1	110.659	224.068	179.05	171.259	57.1045
	N168	C0	260.018	221.246	255.262	245.509	21.1461
		C0.7	235.565	210.72	187.064	211.116	24.2529
		C2.1	129.713	110.574	87.3452	109.211	21.217
	Residual soil 15N content
B400	N210	C0	95.0698	324.507	88.1509	169.242	134.507
		C0.7	177.567	160.017	141.453	159.679	18.0591
		C2.1	472.115	183.049	285.611	313.592	146.551
	N168	C0	88.5055	99.1331	46.9194	78.186	27.5942
		C0.7	211.527	156.397	165.996	177.973	29.4518
		C2.1	140.687	672.117	467.988	426.931	268.084
B700	N210	C0	219.575	289.858	230.469	246.634	37.8273
		C0.7	223.193	134.708	282.824	213.575	74.525
		C2.1	293.377	309.609	263.945	288.977	23.1476
	N168	C0	65.1038	94.7355	118.709	92.8495	26.8525
		C0.7	113.326	85.7112	57.5443	85.5273	27.8915
		C2.1	474.211	417.133	283.325	391.556	97.9794
	Residual soil15N rate
B400	N210	C0	4.75349	16.2253	4.40754	8.46212	6.72536
		C0.7	8.87833	8.00087	7.07266	7.98396	0.902955
		C2.1	23.6058	9.15243	14.2805	15.6796	7.32753
	N168	C0	5.49724	6.15733	2.91425	4.85627	1.71392
		C0.7	13.1383	9.7141	10.3103	11.0542	1.82931
		C2.1	8.73832	41.7464	29.0676	26.5174	16.6512
B700	N210	C0	10.9787	14.4929	11.5235	12.3317	1.89136
		C0.7	11.1597	6.73538	14.1412	10.6787	3.72625
		C2.1	14.6688	15.4805	13.1973	14.4489	1.15738
	N168	C0	4.04371	5.88419	7.37324	5.76705	1.66785
		C0.7	7.03891	5.32368	3.57418	5.31225	1.73239
		C2.1	29.4541	25.9089	17.5978	24.3203	6.08568
	Recovery of 15N in rice-soil system
B400	N210	C0	426.056	629.359	400.406	485.274	125.439
		C0.7	410.115	387.388	425.785	407.763	19.3064
		C2.1	657.109	325.167	384.883	455.72	176.945
	N168	C0	331.506	346.83	292.997	323.778	27.7361
		C0.7	417.559	354.358	368.97	380.296	33.088
		C2.1	274.577	768.79	578.307	540.558	249.26
B700	N210	C0	550.01	569.297	538.594	552.634	15.5185
		C0.7	481.623	399.844	450.777	444.081	41.2984
		C2.1	404.035	533.677	442.995	460.236	66.5182
	N168	C0	325.122	315.982	373.972	338.358	31.1786
		C0.7	348.891	296.431	244.608	296.643	52.1419
		C2.1	603.924	527.707	370.67	500.767	118.938
	Recovery rate in rice-soil system
B400	N210	C0	21.3028	31.468	20.0203	24.2637	6.27195
		C0.7	20.5057	19.3694	21.2893	20.3881	0.965318
		C2.1	32.8554	16.2584	19.2441	22.786	8.84726
	N168	C0	20.5904	21.5422	18.1986	20.1104	1.72274
		C0.7	25.9354	22.0098	22.9174	23.6209	2.05516
		C2.1	17.0544	47.7509	35.9197	33.575	15.482
B700	N210	C0	27.5005	28.4648	26.9297	27.6317	0.775923
		C0.7	24.0811	19.9922	22.5388	22.2041	2.06492
		C2.1	20.2018	26.6838	22.1498	23.0118	3.32591
	N168	C0	20.1939	19.6262	23.228	21.0161	1.93656
		C0.7	21.6703	18.4119	15.193	18.4251	3.23863
		C2.1	37.5108	32.7768	23.023	31.1036	7.38743
	15N lost
B400	N210	C0	1573.94	1370.64	1599.59	1514.73	125.439
		C0.7	1589.89	1612.61	1574.21	1592.24	19.3064
		C2.1	1342.89	1674.83	1615.12	1544.28	176.945
	N168	C0	1278.49	1263.17	1317	1286.22	27.7361
		C0.7	1192.44	1255.64	1241.03	1229.7	33.088
		C2.1	1335.42	841.21	1031.69	1069.44	249.26
B700	N210	C0	1449.99	1430.7	1461.41	1447.37	15.5185
		C0.7	1518.38	1600.16	1549.22	1555.92	41.2984
		C2.1	1595.96	1466.32	1557	1539.76	66.5182
	N168	C0	1284.88	1294.02	1236.03	1271.64	31.1786
		C0.7	1261.11	1313.57	1365.39	1313.36	52.1419
		C2.1	1006.08	1082.29	1239.33	1109.23	118.938
	15N loss rate
B400	N210	C0	78.6972	68.532	79.9797	75.7363	6.27195
		C0.7	79.4943	80.6306	78.7107	79.6119	0.965318
		C2.1	67.1446	83.7416	80.7559	77.214	8.84726
	N168	C0	79.4096	78.4578	81.8014	79.8896	1.72274
		C0.7	74.0646	77.9902	77.0826	76.3791	2.05516
		C2.1	82.9456	52.2491	64.0803	66.425	15.482
B700	N210	C0	72.4995	71.5352	73.0703	72.3683	0.775923
		C0.7	75.9189	80.0078	77.4612	77.7959	2.06492
		C2.1	79.7982	73.3162	77.8502	76.9882	3.32591
	N168	C0	79.8061	80.3738	76.772	78.9839	1.93656
		C0.7	78.3297	81.5881	84.807	81.5749	3.23863
		C2.1	62.4892	67.2232	76.977	68.8964	7.38743
