# Supplementary material for: Biochar prepared at different pyrolysis temperatures affects urea-nitrogen immobilization and N2O emissions in paddy fields
Source: PeerJ. 2019 Jun 4;7:e7027. doi: 10.7717/peerj.7027 (PMC6555392; doi:10.7717/peerj.7027)
Supplement: Figure S1 — Given data show mean from May 26, 2016 to October 13, 2016 the daily maximum temperature, minimum temperature and daily rainfall. [file peerj-07-7027-s006.xls]

## Sheet: data
Date	Max Temperature(℃)	Min Temperature(℃)	Precipitation(mm)
2016-05-26	24	11	0
2016-05-27	27	14	0
2016-05-28	29	10	0
2016-05-29	25	11	0
2016-05-30	30	10	0
2016-05-31	25	11	0
2016-06-01	29	9	0
2016-06-02	32	17	0
2016-06-03	31	16	0
2016-06-04	35	19	0
2016-06-05	32	16	0
2016-06-06	30	19	0
2016-06-07	28	17	2.3
2016-06-08	29	17	0
2016-06-09	27	19	0
2016-06-10	28	14	1.2
2016-06-11	27	15	6.5
2016-06-12	30	19	0
2016-06-13	25	13	10
2016-06-14	27	14	9
2016-06-15	26	15	0
2016-06-16	26	17	0
2016-06-17	24.5	13	0
2016-06-18	25	17	0
2016-06-19	30	17	0
2016-06-20	31	19	0
2016-06-21	29	20	5.1
2016-06-22	29	19	8.7
2016-06-23	25	17	19.7
2016-06-24	25	15	17
2016-06-25	28	15	0
2016-06-26	31	19	3.8
2016-06-27	30	20	0
2016-06-28	27	19	0
2016-06-29	27	19	0
2016-06-30	28	19	0
2016-07-01	25	18	10
2016-07-02	29	17	0
2016-07-03	32	17	0
2016-07-04	32	19	0
2016-07-05	31	20	0
2016-07-06	32	19	0
2016-07-07	30	20	0
2016-07-08	32	19	0
2016-07-09	32	20	0
2016-07-10	33	23	0
2016-07-11	32	22	0
2016-07-12	31	21	0
2016-07-13	30	19	9.8
2016-07-14	30	19	0
2016-07-15	28	18	0
2016-07-16	25	18	0.2
2016-07-17	27	18	1.5
2016-07-18	30	16	0
2016-07-19	30	21	1.2
2016-07-20	31	22	0
2016-07-21	24	23	32.7
2016-07-22	29	23	12.2
2016-07-23	31	24	0.2
2016-07-24	32	24	0
2016-07-25	27	21	35.5
2016-07-26	27	19	130.7
2016-07-27	32	19	0
2016-07-28	32	22	0
2016-07-29	31	21	10.2
2016-07-30	32	23	0
2016-07-31	28	22	39.1
2016-08-01	29	22	12.5
2016-08-02	31	22	3.7
2016-08-03	33	22	0
2016-08-04	35	23	0
2016-08-05	34	23	0
2016-08-06	33	23	0
2016-08-07	25	18	8.5
2016-08-08	30	16	0
2016-08-09	31	22	3.7
2016-08-10	33	24	0
2016-08-11	30	23	0
2016-08-12	31	20	0
2016-08-13	32	26	0
2016-08-14	31	18	122
2016-08-15	30	17	0
2016-08-16	31	18	0
2016-08-17	29	20	100
2016-08-18	26	20	2.2
2016-08-19	29	20	2.3
2016-08-20	28	20	0
2016-08-21	27	19	0
2016-08-22	30	17	0
2016-08-23	28	19	0
2016-08-24	28	18	0
2016-08-25	22	11	2.5
2016-08-26	25	14	1.1
2016-08-27	27	13	0
2016-08-28	26	15	94
2016-08-29	26	16	0
2016-08-30	22	14	0
2016-08-31	17	15	38
2016-09-01	20	15	19.4
2016-09-02	26	18	0.1
2016-09-03	27	17	9
2016-09-04	26	17	4.5
2016-09-05	26	17	0
2016-09-06	27	16	0
2016-09-07	26	17	0
2016-09-08	23	15	7.9
2016-09-09	27	15	0
2016-09-10	25	14	1.3
2016-09-11	25	14	0
2016-09-12	25	15	6.8
2016-09-13	26	14	0.2
2016-09-14	27	16	0
2016-09-15	27	18	0
2016-09-16	25	13	0
2016-09-17	23	11	0
2016-09-18	22	9	0
2016-09-19	23	9	0
2016-09-20	25	8	0
2016-09-21	25	11	0
2016-09-22	25	14	0
2016-09-23	21	16	5.1
2016-09-24	26	14	2.3
2016-09-25	25	13	0
2016-09-26	26	15	0.2
2016-09-27	18	5	1.1
2016-09-28	16	3	0.3
2016-09-29	24	6	0
2016-09-30	24	11	0
2016-10-01	26	12	0
2016-10-02	24	15	0
2016-10-03	20	7	0.1
2016-10-04	18	6	0.1
2016-10-05	14	3	6
2016-10-06	15	5	0
2016-10-07	14	7	0
2016-10-08	10	0	7.8
2016-10-09	13	2	0
2016-10-10	17	4	0
2016-10-11	14	0	14.9
2016-10-12	15	4	0
2016-10-13	18	7	0
