# Supplementary material for: Biochar prepared at different pyrolysis temperatures affects urea-nitrogen immobilization and N2O emissions in paddy fields
Source: PeerJ. 2019 Jun 4;7:e7027. doi: 10.7717/peerj.7027 (PMC6555392; doi:10.7717/peerj.7027)
Supplement: Figure S4 — Given data show mean ± SD of the B400 and B700 for each treatment. A, B400; B, B700. [file peerj-07-7027-s009.xls]

## Sheet: data
	cumulative N2O emission
			Ⅰ	Ⅱ	Ⅲ	mean	sd
B400	N0	C0	2.32656	1.98335	1.93295	2.08095	0.214184
		C0.7	1.52584	1.2727	1.43703	1.41186	0.128431
		C2.1	0.986905	1.04735	1.13698	1.05708	0.0755076
	N210	C0	3.68594	3.42823	3.60826	3.57414	0.132202
		C0.7	1.94596	2.03487	1.98631	1.98905	0.0445195
		C2.1	1.2964	1.18741	1.2262	1.23667	0.0552426
	N168	C0	3.29098	3.55708	3.19295	3.34701	0.18842
		C0.7	1.63584	1.67623	1.53772	1.6166	0.0712297
		C2.1	1.23635	1.22737	1.23065	1.23146	0.00454568
B700	N0	C0	2.38726	2.38157	2.17778	2.31554	0.119331
		C0.7	1.11377	0.923688	0.572987	0.870148	0.274339
		C2.1	0.727134	0.742926	0.774429	0.748163	0.0240784
	N210	C0	2.62948	2.63703	2.52685	2.59778	0.0615463
		C0.7	1.72293	1.82385	1.69138	1.74606	0.0691975
		C2.1	0.99731	0.953744	1.03412	0.995057	0.0402343
	N168	C0	2.88226	2.86592	2.85886	2.86902	0.0120021
		C0.7	2.15414	2.30365	2.03008	2.16262	0.136983
		C2.1	1.13863	1.28435	1.17341	1.19879	0.076105
